# Supplementary material for: Triboelectric Enhancement of Polyvinylidene Fluoride Membrane Using Magnetic Nanoparticle for Water-Based Energy Harvesting
Source: Polymers (Basel). 2022 Apr 11;14(8):1547. doi: 10.3390/polym14081547 (PMC9026377; doi:10.3390/polym14081547)
Supplement: Supplementary file 1 [file polymers-14-01547-s001.zip]

Archive with 1 entries (1 files):
- polymers-1655952-supplementary.pdf
